# Supplementary material for: Prognostic Potential of Cancer-Associated Fibroblast Surface Markers and Their Specific DNA Methylation in Prostate Cancer
Source: Diagnostics (Basel). 2025 Sep 24;15(19):2434. doi: 10.3390/diagnostics15192434 (PMC12524081; doi:10.3390/diagnostics15192434)
Supplement: Supplementary file 1 [file diagnostics-15-02434-s001.zip]

Archive with 12 entries (12 files):
- Table S10.xlsx
- Figure S1.pdf
- Figure S2.pdf
- Table S2.pdf
- Table S3.pdf
- Table S4.pdf
- Table S5.pdf
- Table S6.pdf
- Table S7.pdf
- Table S8.pdf
- Table S9.pdf
- Table S1.xlsx
