# Supplementary material for: Prognostic Potential of Cancer-Associated Fibroblast Surface Markers and Their Specific DNA Methylation in Prostate Cancer
Source: Diagnostics (Basel). 2025 Sep 24;15(19):2434. doi: 10.3390/diagnostics15192434 (PMC12524081; doi:10.3390/diagnostics15192434)
Supplement: Supplementary file 1 [file diagnostics-15-02434-s001.zip › Table S10.xlsx]

## Sheet: AUCs for model 1
Times (months)	AUC	Se	Lower CI	Upper CI
0	NaN	NA	NaN	NA
1	NaN	NA	NaN	NA
2	NaN	NA	NaN	NA
3	0.8157895	0.04080239	0.7358183	0.8957607
4	0.8157895	0.04080239	0.7358183	0.8957607
5	0.8157895	0.04080239	0.7358183	0.8957607
6	0.5803571	0.16935037	0.2484365	0.9122778
7	0.5803571	0.16935037	0.2484365	0.9122778
8	0.5803571	0.16935037	0.2484365	0.9122778
9	0.5803571	0.16935037	0.2484365	0.9122778
10	0.5803571	0.16935037	0.2484365	0.9122778
11	0.5803571	0.16935037	0.2484365	0.9122778
12	0.8056604	0.10504317	0.5997796	1.0000000
13	0.8056604	0.10504317	0.5997796	1.0000000
14	0.8056604	0.10504317	0.5997796	1.0000000
15	0.8056604	0.10504317	0.5997796	1.0000000
16	0.8056604	0.10504317	0.5997796	1.0000000
17	0.8056604	0.10504317	0.5997796	1.0000000
18	0.8056604	0.10504317	0.5997796	1.0000000
19	0.8056604	0.10504317	0.5997796	1.0000000
20	0.8056604	0.10504317	0.5997796	1.0000000
21	0.8173077	0.08863230	0.6435916	0.9910238
22	0.8173077	0.08863230	0.6435916	0.9910238
23	0.8173077	0.08863230	0.6435916	0.9910238
24	0.8529412	0.07894999	0.6982020	1.0000000
25	0.8673469	0.06257592	0.7447004	0.9899935
26	0.8673469	0.06257592	0.7447004	0.9899935
27	0.8673469	0.06257592	0.7447004	0.9899935
28	0.8640662	0.06319685	0.7402026	0.9879297
29	0.8682589	0.05823442	0.7541215	0.9823962
30	0.8181936	0.07019272	0.6806184	0.9557688
31	0.8160487	0.07055735	0.6777588	0.9543386
32	0.8137966	0.07094344	0.6747500	0.9528432
33	0.8114290	0.07135267	0.6715803	0.9512776
34	0.8063098	0.07224828	0.6647058	0.9479139
35	0.8063098	0.07224828	0.6647058	0.9479139
36	0.8035370	0.07273898	0.6609712	0.9461027
37	0.8082448	0.07255029	0.6660488	0.9504408
38	0.8052785	0.07310691	0.6619916	0.9485654
39	0.7538012	0.08083358	0.5953703	0.9122321
40	0.7503696	0.08142072	0.5907879	0.9099512
41	0.7467091	0.08205149	0.5858911	0.9075271
42	0.7593563	0.07748149	0.6074954	0.9112173
43	0.7548993	0.07831841	0.6013980	0.9084006
44	0.7500857	0.07922781	0.5948021	0.9053693
45	0.7500857	0.07922781	0.5948021	0.9053693
46	0.7500857	0.07922781	0.5948021	0.9053693
47	0.7500857	0.07922781	0.5948021	0.9053693
48	0.8096187	0.07171797	0.6690541	0.9501833
49	0.8224861	0.06998289	0.6853221	0.9596500
50	0.8191557	0.07086140	0.6802699	0.9580415
51	0.8338795	0.06868037	0.6992684	0.9684905
52	0.8308120	0.06958836	0.6944213	0.9672027
53	0.8191557	0.07316520	0.6757545	0.9625569
54	0.8599528	0.06600320	0.7305889	0.9893167
55	0.8890937	0.05748215	0.7764307	1.0000000
56	0.8890937	0.05748215	0.7764307	1.0000000
57	0.8890937	0.05748215	0.7764307	1.0000000
58	0.8890937	0.05748215	0.7764307	1.0000000
59	0.8890937	0.05748215	0.7764307	1.0000000
60	0.8890937	0.05748215	0.7764307	1.0000000

## Sheet: AUCs for model 2
Times (months)	AUC	Se	Lower CI	Upper CI
0	NaN	NA	NaN	NA
1	NaN	NA	NaN	NA
2	NaN	NA	NaN	NA
3	0.6491228	6.376467e-02	0.5241463	0.7740993
4	0.6491228	6.376467e-02	0.5241463	0.7740993
5	0.6491228	6.376467e-02	0.5241463	0.7740993
6	0.7767857	9.460708e-02	0.5913592	0.9622122
7	0.7767857	9.460708e-02	0.5913592	0.9622122
8	0.7767857	9.460708e-02	0.5913592	0.9622122
9	0.7767857	9.460708e-02	0.5913592	0.9622122
10	0.7767857	9.460708e-02	0.5913592	0.9622122
11	0.7767857	9.460708e-02	0.5913592	0.9622122
12	0.8226415	5.927958e-02	0.7064557	0.9388274
13	0.8226415	5.927958e-02	0.7064557	0.9388274
14	0.8226415	5.927958e-02	0.7064557	0.9388274
15	0.8226415	5.927958e-02	0.7064557	0.9388274
16	0.8226415	5.927958e-02	0.7064557	0.9388274
17	0.8226415	5.927958e-02	0.7064557	0.9388274
18	0.8226415	5.927958e-02	0.7064557	0.9388274
19	0.8226415	5.927958e-02	0.7064557	0.9388274
20	0.8226415	5.927958e-02	0.7064557	0.9388274
21	0.8653846	5.449290e-02	0.7585805	0.9721887
22	0.8653846	5.449290e-02	0.7585805	0.9721887
23	0.8653846	5.449290e-02	0.7585805	0.9721887
24	0.8879552	4.778966e-02	0.7942892	0.9816212
25	0.8639456	5.605386e-02	0.7540820	0.9738091
26	0.8639456	5.605386e-02	0.7540820	0.9738091
27	0.8639456	5.605386e-02	0.7540820	0.9738091
28	0.8794326	5.394196e-02	0.7737083	0.9851569
29	0.9002311	4.588024e-02	0.8103075	0.9901547
30	0.8897918	4.566504e-02	0.8002899	0.9792936
31	0.8871037	4.669825e-02	0.7955769	0.9786306
32	0.8957117	4.471980e-02	0.8080625	0.9833609
33	0.8930377	4.578504e-02	0.8033006	0.9827747
34	0.8910067	4.659341e-02	0.7996853	0.9823281
35	0.8910067	4.659341e-02	0.7996853	0.9823281
36	0.8904743	4.674956e-02	0.7988469	0.9821018
37	0.8881134	4.785439e-02	0.7943205	0.9819063
38	0.8847229	4.918216e-02	0.7883277	0.9811182
39	0.8556784	5.620011e-02	0.7455283	0.9658286
40	0.8510229	5.781647e-02	0.7377047	0.9643411
41	0.8460570	5.952628e-02	0.7293876	0.9627264
42	0.8789279	5.302001e-02	0.7750106	0.9828452
43	0.8742713	5.485077e-02	0.7667658	0.9817768
44	0.8692421	5.680971e-02	0.7578972	0.9805871
45	0.8692421	5.680971e-02	0.7578972	0.9805871
46	0.8692421	5.680971e-02	0.7578972	0.9805871
47	0.8692421	5.680971e-02	0.7578972	0.9805871
48	0.9083060	4.764761e-02	0.8149184	1.0000000
49	0.9039396	4.971255e-02	0.8065048	1.0000000
50	0.8991366	5.196155e-02	0.7972938	1.0000000
51	0.9036898	5.214923e-02	0.8014792	1.0000000
52	0.9087490	5.281696e-02	0.8052297	1.0000000
53	0.8904988	6.230172e-02	0.7683897	1.0000000
54	0.8631235	7.580976e-02	0.7145391	1.0000000
55	0.9068768	6.483109e-02	0.7798102	1.0000000
56	1.0000000	1.127338e-16	1.0000000	1.0000000
57	1.0000000	1.127338e-16	1.0000000	1.0000000
58	1.0000000	1.539808e-16	1.0000000	1.0000000
59	1.0000000	1.760186e-16	1.0000000	1.0000000
60	1.0000000	1.760186e-16	1.0000000	1.0000000

## Sheet: AUCs for model 3
Times (months)	AUC	Se	Lower CI	Upper CI
0	NaN	NA	NaN	NA
1	NaN	NA	NaN	NA
2	NaN	NA	NaN	NA
3	0.8421053	4.871987e-02	0.7466161	0.9375945
4	0.8421053	4.871987e-02	0.7466161	0.9375945
5	0.8421053	4.871987e-02	0.7466161	0.9375945
6	0.7767857	6.760273e-02	0.6442868	0.9092846
7	0.7767857	6.760273e-02	0.6442868	0.9092846
8	0.7767857	6.760273e-02	0.6442868	0.9092846
9	0.7767857	6.760273e-02	0.6442868	0.9092846
10	0.7767857	6.760273e-02	0.6442868	0.9092846
11	0.7767857	6.760273e-02	0.6442868	0.9092846
12	0.8792453	4.902603e-02	0.7831560	0.9753345
13	0.8792453	4.902603e-02	0.7831560	0.9753345
14	0.8792453	4.902603e-02	0.7831560	0.9753345
15	0.8792453	4.902603e-02	0.7831560	0.9753345
16	0.8792453	4.902603e-02	0.7831560	0.9753345
17	0.8792453	4.902603e-02	0.7831560	0.9753345
18	0.8792453	4.902603e-02	0.7831560	0.9753345
19	0.8792453	4.902603e-02	0.7831560	0.9753345
20	0.8792453	4.902603e-02	0.7831560	0.9753345
21	0.9134615	4.221431e-02	0.8307230	0.9962001
22	0.9134615	4.221431e-02	0.8307230	0.9962001
23	0.9134615	4.221431e-02	0.8307230	0.9962001
24	0.9355742	3.507096e-02	0.8668364	1.0000000
25	0.9433107	2.963020e-02	0.8852365	1.0000000
26	0.9433107	2.963020e-02	0.8852365	1.0000000
27	0.9433107	2.963020e-02	0.8852365	1.0000000
28	0.9456265	2.881134e-02	0.8891573	1.0000000
29	0.9592643	2.399865e-02	0.9122278	1.0000000
30	0.9183772	4.527220e-02	0.8296454	1.0000000
31	0.9163864	4.633184e-02	0.8255777	1.0000000
32	0.9167438	4.558958e-02	0.8273898	1.0000000
33	0.9146090	4.670766e-02	0.8230637	1.0000000
34	0.9113163	4.815188e-02	0.8169404	1.0000000
35	0.9113163	4.815188e-02	0.8169404	1.0000000
36	0.9115725	4.744561e-02	0.8185808	1.0000000
37	0.9118925	4.746919e-02	0.8188546	1.0000000
38	0.9092225	4.883119e-02	0.8135152	1.0000000
39	0.8807985	5.415574e-02	0.7746552	0.9869418
40	0.8769533	5.576362e-02	0.7676586	0.9862480
41	0.8728518	5.746872e-02	0.7602152	0.9854884
42	0.8992004	4.954178e-02	0.8021003	0.9963005
43	0.8953235	5.129265e-02	0.7947917	0.9958552
44	0.8911364	5.317017e-02	0.7869248	0.9953480
45	0.8911364	5.317017e-02	0.7869248	0.9953480
46	0.8911364	5.317017e-02	0.7869248	0.9953480
47	0.8911364	5.317017e-02	0.7869248	0.9953480
48	0.9238454	4.367472e-02	0.8382445	1.0000000
49	0.9277724	4.252264e-02	0.8444295	1.0000000
50	0.9241610	4.449245e-02	0.8369574	1.0000000
51	0.9318438	4.311764e-02	0.8473348	1.0000000
52	0.9299706	4.474703e-02	0.8422680	1.0000000
53	0.9159647	5.294775e-02	0.8121890	1.0000000
54	0.9139139	5.992635e-02	0.7964604	1.0000000
55	0.9680291	2.774419e-02	0.9136515	1.0000000
56	1.0000000	1.127338e-16	1.0000000	1.0000000
57	1.0000000	1.127338e-16	1.0000000	1.0000000
58	1.0000000	1.539808e-16	1.0000000	1.0000000
59	1.0000000	1.760186e-16	1.0000000	1.0000000
60	1.0000000	1.760186e-16	1.0000000	1.0000000

## Sheet: C-indexes for model 1
Times (months)	C-index
0	NaN
1	NaN
2	NaN
3	0.8157895
4	0.8157895
5	0.8157895
6	0.5840708
7	0.5840708
8	0.5840708
9	0.5840708
10	0.5840708
11	0.5840708
12	0.7927273
13	0.7927273
14	0.7927273
15	0.7927273
16	0.7927273
17	0.7927273
18	0.7927273
19	0.7927273
20	0.7927273
21	0.8027523
22	0.8027523
23	0.8027523
24	0.8280423
25	0.8406709
26	0.8406709
27	0.8406709
28	0.8406709
29	0.8456714
30	0.8051751
31	0.8051751
32	0.8051751
33	0.8051751
34	0.8051751
35	0.8051751
36	0.8051751
37	0.8051751
38	0.8051751
39	0.7622015
40	0.7622015
41	0.7622015
42	0.7721498
43	0.7721498
44	0.7721498
45	0.7721498
46	0.7721498
47	0.7721498
48	0.7952221
49	0.7952221
50	0.7952221
51	0.7952221
52	0.7952221
53	0.7952221
54	0.7952221
55	0.7952221
56	0.7952221
57	0.7952221
58	0.7952221
59	0.7952221
60	0.7952221

## Sheet: C-indexes for model 2
Times (months)	C-index
0	NaN
1	NaN
2	NaN
3	0.6491228
4	0.6491228
5	0.6491228
6	0.7699115
7	0.7699115
8	0.7699115
9	0.7699115
10	0.7699115
11	0.7699115
12	0.8036364
13	0.8036364
14	0.8036364
15	0.8036364
16	0.8036364
17	0.8036364
18	0.8036364
19	0.8036364
20	0.8036364
21	0.8348624
22	0.8348624
23	0.8348624
24	0.8518519
25	0.8322851
26	0.8322851
27	0.8322851
28	0.8322851
29	0.8445547
30	0.8344832
31	0.8344832
32	0.8344832
33	0.8344832
34	0.8344832
35	0.8344832
36	0.8344832
37	0.8344832
38	0.8344832
39	0.8166781
40	0.8166781
41	0.8166781
42	0.8246347
43	0.8246347
44	0.8246347
45	0.8246347
46	0.8246347
47	0.8246347
48	0.8297347
49	0.8297347
50	0.8297347
51	0.8297347
52	0.8297347
53	0.8297347
54	0.8297347
55	0.8297347
56	0.8297347
57	0.8297347
58	0.8297347
59	0.8297347
60	0.8297347

## Sheet: C-indexes for model 3
Times (months)	C-index
0	NaN
1	NaN
2	NaN
3	0.8421053
4	0.8421053
5	0.8421053
6	0.7787611
7	0.7787611
8	0.7787611
9	0.7787611
10	0.7787611
11	0.7787611
12	0.8545455
13	0.8545455
14	0.8545455
15	0.8545455
16	0.8545455
17	0.8545455
18	0.8545455
19	0.8545455
20	0.8545455
21	0.8776758
22	0.8776758
23	0.8776758
24	0.8941799
25	0.9014675
26	0.9014675
27	0.9014675
28	0.9014675
29	0.9111986
30	0.8784032
31	0.8784032
32	0.8784032
33	0.8784032
34	0.8784032
35	0.8784032
36	0.8784032
37	0.8784032
38	0.8784032
39	0.8562106
40	0.8562106
41	0.8562106
42	0.8670992
43	0.8670992
44	0.8670992
45	0.8670992
46	0.8670992
47	0.8670992
48	0.8763376
49	0.8763376
50	0.8763376
51	0.8763376
52	0.8763376
53	0.8763376
54	0.8763376
55	0.8763376
56	0.8763376
57	0.8763376
58	0.8763376
59	0.8763376
60	0.8763376
