# Supplementary material for: Prognostic Potential of Cancer-Associated Fibroblast Surface Markers and Their Specific DNA Methylation in Prostate Cancer
Source: Diagnostics (Basel). 2025 Sep 24;15(19):2434. doi: 10.3390/diagnostics15192434 (PMC12524081; doi:10.3390/diagnostics15192434)
Supplement: Supplementary file 1 [file diagnostics-15-02434-s001.zip › Table S1.xlsx]

## Sheet: DATA
Patient number	ICD-10	Data of operation	Age at operaton	BMI	Reccurence	Time from operation to reccurence or last contact	Time from operation to last contact	Total PSA, ng/ml	Gleason pattern 1	Gleason pattern 2	Gleason summ	Androgen-deprivation therapy	Prostate volume (MRI)	MRI lesion	Pn	LI	pT stage	pN stage	PDGFRb	FAP	POST	CD90	ACTB (cop/µL)	PITX2 (ddPCR), %	EDARADD (ddPCR), %	GATA6 (ddPCR), %	PITX2 (real time), %	EDARADD (real time), %	GATA6 (real time), %
1	C61	2019-02-12	65	26.0146	0	61	61	5.32	4	3	4+3=7	0	86	1	1	1	pT3a	0	2	NA	2	NA	206.52	12.25	76.88	84.05	32.498	94.0669	89.0027
2	C61	2019-09-27	64	25.5593	1	48	54	27.5	4	3	4+3=7	0	81	0	1	1	pT3a	1	3	1	2	2	57.94	1.16	93.76	26.94	0	90.0673	51.6255
3	C61	2019-02-27	56	27.4691	1	39	61	6.7	3	4	3+4=7	0	34.9	0	0	1	pT2	0	1	NA	2	3	116.55	1.46	50.98	88.43	0	75.4747	67.8067
4	C61	2019-03-18	66	27.4725	0	60	60	5.17	3	3	3+3=6	0	NA	0	1	0	pT2	0	1	NA	1	0	103.77	2.33	89.16	50.23	0	92.629	73.349
5	C61	2019-03-20	57	29.7265	1	30	60	36	3	4	3+4=7	0	30	1	1	0	pT2	0	3	NA	1	2	9.03	0.03	100	0	0	NA	80.6934
6	C61	2019-03-26	66	29.7576	0	60	60	16	3	3	3+3=6	0	74	0	1	0	pT2c	0	1	0	3	0	32.85	0.43	100	27.22	0	50.1759	71.7835
7	C61	2019-03-28	61	30.2469	0	60	60	6.29	3	4	3+4=7	0	36	1	1	1	pT2	0	3	NA	3	1	NA	NA	NA	NA	NA	NA	NA
8	C61	2019-03-27	56	23.8895	0	60	60	13.5	3	3	3+3=6	0	NA	1	1	0	pT2b	0	1	1	2	2	90.29	2.39	100	78.31	0	92.289	30.7982
9	C61	2019-04-15	70	29.3962	0	59	59	5.21	3	4	3+4=7	0	24	1	0	1	pT3a	0	1	0	1	0	78.35	1.68	100	69.59	0	87.9359	50.8149
10	C61	2019-04-15	52	43.8707	NA	NA	NA	14.2	3	3	3+3=6	0	NA	1	0	0	pT2c	0	2	0	1	NA	215.22	4.6	46.68	80.18	0	73.0121	89.6155
11	C61	2019-05-20	69	26.9531	1	25	58	15	4	3	4+3=7	0	36	1	1	0	pT2	0	3	NA	2	3	252.02	7.84	50.6	82.04	0	83.9284	86.5441
12	C61	2019-05-21	77	25.8478	0	58	58	23.8	3	4	3+4=7	0	26	1	1	0	pT3a	0	0	NA	2	0	206.45	16.49	90.49	74.82	0	94.0325	77.1423
13	C61	2019-05-21	60	26.4236	0	58	58	7	3	4	3+4=7	0	NA	1	1	0	pT3a	0	2	NA	1	0	181.02	3.73	86.57	79.21	0	83.453	78.5232
14	C61	2019-05-23	61	34.2561	NA	NA	NA	3.4	4	3	4+3=7	0	50	1	1	0	pT2c	0	3	0	0	0	207.08	3.78	83.62	74.3	0	98.2809	67.9825
15	C61	2019-06-04	63	27.1706	NA	NA	NA	6.66	3	3	3+3=6	0	47	1	1	0	pT3a	0	1	0	3	0	142.68	7.45	70.9	77.53	14.1771	95.6592	87.299
16	C61	2019-06-06	69	29.0657	NA	NA	NA	2.66	3	3	3+3=6	0	29	1	1	0	pT2c	0	1	0	1	2	94	1.27	49.55	44.4	0	90.9439	84.1229
17	C61	2019-06-19	55	28.6	NA	NA	NA	5.97	3	3	3+3=6	0	51.97	1	0	0	pT2b	0	1	0	1	0	NA	NA	NA	NA	NA	NA	NA
18	C61	2019-07-01	59	32.872	0	56	56	7.18	3	4	3+4=7	0	36.3	1	1	1	pT3a	0	1	NA	2	0	174.52	15.71	40.22	74	34.9463	93.0784	68.6983
19	C61	2019-07-08	61	27.1527	0	56	56	3.062	3	3	3+3=6	0	37	0	1	0	pT2c	0	1	0	3	0	260.82	3.37	66.06	79.78	0	79.811	79.1309
20	C61	2019-07-10	62	35.35	NA	NA	NA	19.87	4	4	4+4=8	0	NA	1	1	0	pT3a	0	1	0	0	3	11.3	0	100	34.46	0	80.2148	76.8463
21	C61	2019-09-10	68	23.3887	0	54	54	5.17	3	5	3+5=8	0	39.7	1	1	0	pT2c	0	2	NA	3	1	25.95	4.63	100	0	0	95.4625	74.8466
22	C61	2019-09-10	76	NA	0	56	56	5.3	3	4	3+4=7	0	93	1	1	0	pT2c	0	2	0	3	0	9.74	1.21	100	0	0	54.7781	24.249
23	C61	2019-07-11	68	26.7755	0	56	56	11	3	4	3+4=7	0	44	1	1	0	pT3a	0	3	NA	3	0	95.48	6.74	100	69.89	0	90.6505	95.7569
24	C61	2019-07-19	52	31.1227	0	56	56	7.74	3	4	3+4=7	0	35	1	1	0	pT2c	0	3	2	3	0	202.55	8.69	56.07	84.65	0	84.0728	81.7288
25	C61	2019-08-28	72	NA	0	55	55	10.5	4	3	4+3=7	0	28.3	1	1	1	pT3b	0	3	NA	2	3	147.2	17.91	66.13	89.03	60.8988	88.2048	79.7039
26	C61	2019-09-09	58	23.6295	NA	NA	NA	9.8	4	5	4+5=9	0	27.5	1	1	0	pT3b	0	2	1	2	0	62.08	0.53	100	56.09	0	83.8936	62.3705
27	C61	2019-09-18	68	NA	0	54	54	12.15	4	3	4+3=7	0	32	1	1	1	pT2	0	1	NA	3	1	22.36	6.24	100	42.72	0	88.7551	45.291
28	C61	2019-09-25	68	29	0	54	54	7.98	3	4	3+4=7	0	NA	1	1	0	pT2	0	2	NA	2	1	23.29	1.44	100	52.17	0	36.0346	65.5934
29	C61	2019-09-14	69	31.64	NA	NA	NA	30.9	3	3	3+3=6	0	74	0	1	0	pT3a	0	2	0	1	0	NA	NA	NA	NA	NA	NA	NA
30	C61	2019-10-15	68	29.01	0	53	53	4.6	3	3	3+3=6	0	25.974	0	1	0	pT2c	0	1	0	1	0	169.8	5.25	65.01	79.69	0	91.9278	80.6789
31	C61	2019-10-16	78	22.65	0	53	53	9.68	3	4	3+4=7	0	44	0	1	0	pT2	0	2	NA	3	0	34.72	1.03	100	16.59	0	89.1913	91.0121
32	C61	2019-10-28	63	25.39	0	53	53	13.3	3	4	3+4=7	0	28	1	1	0	pT2	0	1	NA	2	1	104.63	5.27	68.36	52.23	0	79.9399	92.9258
33	C61	2019-11-12	73	30.33	0	52	52	18.9	3	4	3+4=7	0	97.2	1	1	0	pT2	0	3	NA	1	0	79.4	6.28	100	29.32	0	79.9819	71.5
34	C61	2019-11-21	77	NA	NA	NA	NA	8.6	3	4	3+4=7	0	40	1	1	0	pT3a	0	2	1	3	0	36.59	1.07	100	40.32	0	77.3109	93.2946
35	C61	2019-12-02	65	26.75	0	51	51	6.21	4	3	4+3=7	0	21	1	1	0	pT3a	0	3	1	3	3	93.49	12.6	100	24.72	0	90.838	91.4909
36	C61	2020-02-04	64	25.06	0	49	49	1.77	4	3	4+3=7	0	73	1	1	0	pT2	0	1	NA	3	0	250.14	2.98	68.32	81.3	0	85.4548	62.8047
37	C61	2020-02-04	72	30.88	NA	NA	NA	12	4	4	4+4=8	0	NA	1	1	1	pT3a	1	2	2	0	0	123.1	6.19	97.6	70.18	0	64.384	55.2169
38	C61	2020-02-18	63	22.49	NA	NA	NA	13.6	4	3	4+3=7	0	30	1	1	0	pT2	0	1	NA	3	0	298.04	22.42	42.91	88.4	83.7704	84.1522	87.637
39	C61	2020-02-25	62	28.73	NA	NA	NA	16.2	4	4	4+4=8	0	28.8	1	1	1	pT3a	0	3	1	3	3	160.15	11.05	57.71	87.68	28.1927	62.5247	93.2316
40	C61	2020-03-23	70	20.02	0	48	48	5.2	3	4	3+4=7	0	28.3	1	1	0	pT3a	0	3	NA	0	0	150.83	13.17	49.1	78.02	24.6172	73.6111	90.2925
41	C61	2020-03-31	69	27.7	0	48	48	28.15	4	3	4+3=7	0	30.8	1	0	0	pT2	0	1	NA	1	0	167.73	14.72	55.62	82.17	0	98.8453	86.0134
42	C61	2020-04-02	59	30.44	0	50	50	7.2	3	4	3+4=7	0	NA	1	0	0	pT2	0	0	NA	3	0	59.21	0.57	100	74.99	0	94.174	63.9883
43	C61	2020-04-01	76	27.97	NA	NA	NA	4.83	3	4	3+4=7	0	56	1	1	0	pT2	0	3	NA	1	3	60.89	11.58	92.64	83.08	0	NA	91.3863
44	C61	2020-07-21	71	26.2	0	44	44	6.71	3	3	3+3=6	0	39	1	1	0	pT2	0	1	NA	0	0	148.41	7.85	71.76	77.63	0	87.6956	83.3382
45	C61	2020-07-29	61	27.15	1	25	43	7	5	4	5+4=9	0	38.8	1	1	0	pT2c	0	2	0	1	0	112.98	1.81	78.35	73.38	0	73.6447	84.1854
46	C61	2020-07-29	47	23.29	0	44	44	4.48	3	3	3+3=6	0	13	1	0	0	pT2c	NA	0	NA	1	0	50.72	6.96	100	45.51	15.8045	75.114	73.1331
47	C61	2020-08-05	59	27.4	1	42	44	6.27	4	4	4+4=8	0	27.5	1	1	0	pT2c	0	3	2	2	0	90.8	11.76	72	72.63	40.7872	81.6201	82.665
48	C61	2020-08-24	63	25.65	1	29	43	17.8	4	5	4+5=9	0	49.92	1	1	0	pT3b	0	3	1	3	3	167.06	18.29	64.57	83.82	0	93.9633	83.6522
49	C61	2020-08-25	56	24.94	0	43	43	7.55	3	3	3+3=6	0	58.93	1	1	0	pT2	0	0	NA	3	0	NA	NA	NA	NA	NA	NA	NA
50	C61	2020-08-25	64	25.36	0	43	43	8.7	3	4	3+4=7	0	34	1	1	1	pT3a	0	2	NA	3	3	15.06	3.86	100	0	0	87.2937	92.4287
51	C61	2020-09-21	64	27.17	NA	NA	NA	15.8	3	4	3+4=7	0	41.6	1	1	1	pT2	0	2	NA	1	1	77.97	2.88	56	77.81	0	88.2151	85.9067
52	C61	2020-09-22	57	29.28	0	42	42	4.7	3	4	3+4=7	0	45	1	1	0	pT2	0	1	NA	3	3	64.64	3.82	26.16	84.22	0	NA	82.9247
53	C61	2020-09-23	56	31.44	0	42	42	6.8	3	3	3+3=6	0	32	1	1	0	pT2	0	0	NA	2	0	NA	NA	NA	NA	NA	NA	89.8221
54	C61	2020-09-29	62	31.83	0	42	42	3.97	3	4	3+4=7	0	30	1	1	0	pT3a	0	3	0	2	0	82.45	0.6	94.64	86.15	0	73.0644	72.6403
55	C61	2020-10-28	55	21.85	0	41	41	1.9	3	3	3+3=6	0	NA	1	0	0	pT2	0	0	NA	0	0	13.59	0.75	100	0	0	64.9513	86.7165
56	C61	2020-11-11	62	29.86	0	40	40	4.8	3	4	3+4=7	0	25.5	1	1	0	pT2	0	0	NA	0	0	150.27	11.09	67.62	83.75	0	95.3163	92.4938
57	C61	2020-11-23	64	26.37	1	12	40	3.2	4	3	4+3=7	0	41	1	0	1	pT3b	1	2	1	0	0	186.65	5.28	60.2	83.74	0	72.2756	92.9024
58	C61	2020-11-24	65	25.4	NA	NA	NA	5.05	3	3	3+3=6	0	30	1	1	0	pT2	0	0	NA	1	0	NA	NA	NA	NA	NA	NA	NA
59	C61	2020-11-25	73	28.73	NA	NA	NA	5.97	3	4	3+4=7	0	52	0	1	1	pT2	0	2	NA	2	1	70.94	4.19	100	47.87	0	95.106	61.0329
60	C61	2020-12-03	65	36.3	1	12	48	16.7	4	3	4+3=7	0	28	1	1	0	pT3b	1	3	0	3	0	405.43	13.16	50.04	93.26	0	96.18	92.8364
61	C61	2021-01-13	65	26.12	0	38	38	5.73	3	3	3+3=6	0	37	0	1	0	pT2c	0	0	NA	3	1	35.03	3.77	100	0	NA	73.3574	94.4223
62	C61	2021-01-13	66	24.07	0	38	38	19.2	3	4	3+4=7	0	61	1	1	0	pT2c	0	3	NA	3	3	NA	NA	NA	NA	NA	NA	NA
63	C61	2021-01-19	63	25.06	1	24	38	34	4	3	4+3=7	0	33	1	1	1	pT3b	1	3	3	1	2	284.68	7.15	50.35	78.37	0	61.0626	74.104
64	C61	2021-02-11	NA	38.3	NA	NA	NA	6.7	3	4	3+4=7	0	30	1	1	1	pT2	1	0	NA	1	0	NA	NA	NA	NA	NA	NA	NA
65	C61	2021-02-17	55	27.17	0	37	37	7.92	4	3	4+3=7	0	NA	1	1	0	pT2	0	3	NA	3	1	11.9	0.49	100	0	0	84.0257	56.2496
66	C61	2021-02-24	69	24.16	1	12	37	6.31	4	5	4+5=9	0	NA	1	1	1	pT3b	0	3	2	2	2	158.65	6.65	77.16	84.17	0	84.3517	88.3147
67	C61	2021-03-09	66	36.16	0	36	36	8.173	3	4	3+4=7	0	59	1	1	0	pT2c	0	2	NA	3	0	62.42	6.83	78.08	89.01	0	0.011594	96.8679
68	C61	2021-02-16	62	33.03	0	37	37	6.55	3	4	3+4=7	0	83	1	1	0	pT2	0	1	NA	2	0	40.73	1.74	100	45.06	NA	67.3086	81.9283
69	C61	2021-04-06	68	28.4	0	35	35	0.79	NA	NA	NA	1	22	0	1	0	урT2c	NA	3	NA	0	1	5.9	0	100	0	0	73.1439	32.1889
70	C61	2021-05-10	68	31.14	0	34	34	10.259	3	4	3+4=7	0	72	1	1	0	pT2c	0	2	NA	3	2	27.05	0.81	100	47.17	0	NA	32.8208
71	C61	2021-05-10	57	19.57	NA	NA	NA	8.8	4	4	4+4=8	0	40	1	1	0	pT2b	0	2	0	1	3	16.09	1.28	100	0	0	96.4553	96.736
72	C61	2021-05-25	73	33.12	0	34	34	6.8	3	4	3+4=7	0	32	1	1	0	pT2c	0	3	0	2	0	29.07	3.53	100	32.99	0	78.9603	68.3127
73	C61	2021-06-07	64	27.08	0	32	32	13.6	3	4	3+4=7	0	58	1	0	0	pT2c	0	3	NA	3	0	295.13	6.08	75.29	74.25	0	94.1517	57.3176
74	C61	2021-06-15	77	26.33	1	33	33	3.49	NA	NA	NA	1	NA	0	1	1	урT3b	0	1	NA	3	0	75.27	8.08	62.37	67.54	0	52.0347	66.7257
75	C61	2021-06-20	68	25.88	0	33	33	6.25	3	3	3+3=6	0	108	1	0	0	pT2c	0	1	NA	3	0	82.28	1.71	89.99	71.57	0	79.7744	77.4937
76	C61	2021-06-30	75	22.85	0	33	33	6.9	NA	NA	NA	1	NA	1	1	1	урT3b	0	3	NA	3	0	54.25	2.97	95.33	68.22	0	64.8819	73.0968
77	C61	2021-07-19	70	29.05	1	21	32	5.077	4	4	4+4=8	0	43	1	0	0	pT2b	0	3	1	2	0	378.87	7.46	46.5	89.41	0	98.3645	78.1458
78	C61	2021-08-02	72	22.04	0	31	31	10	3	4	3+4=7	0	24	1	1	0	pT2	0	1	NA	3	0	39.7	7.76	100	71.09	0	97.1758	97.0983
79	C61	2021-08-16	63	28.98	NA	NA	NA	15.7	4	3	4+3=7	0	32	1	1	1	pT3b	1	3	2	3	0	266.45	8.58	64.89	81.38	47.9361	97.1825	82.7822
80	C61	2021-09-07	60	22.45	0	30	30	13.71	3	4	3+4=7	0	30	0	1	1	pT2	0	2	NA	1	1	240.17	2.94	53.1	82.88	0	91.9196	91.9069
81	C61	2021-09-23	67	22.19	1	3	3	25.2	4	4	4+4=8	0	48	1	1	0	pT3b	0	2	0	2	0	137.61	27.54	66.38	90.31	71.6933	93.9719	86.093
82	C61	2021-10-05	59	26.73	0	29	29	15.3	3	4	3+4=7	0	31	1	0	0	pT2	0	2	NA	0	0	129.78	2.76	65.6	61.43	0	42.2418	86.8421
83	C61	2021-10-12	52	22.31	0	27	27	4.7	3	4	3+4=7	0	27	0	1	0	pT2	0	1	NA	3	0	NA	NA	NA	NA	NA	NA	NA
84	C61	2021-10-13	64	32.65	NA	NA	NA	18.86	4	4	4+4=8	0	55.8	1	0	0	pT2c	0	3	2	3	3	226.64	1.17	42.7	86.12	0	91.6671	90.8746
85	C61	2021-10-18	60	29.41	0	29	29	4.9	3	4	3+4=7	0	36	1	1	0	pT2	0	3	NA	3	1	237.04	16.01	89.54	65.34	26.8404	98.2704	79.3135
86	C61	2021-11-25	62	27.68	0	28	28	7.7	3	4	3+4=7	0	NA	1	1	0	pT2	0	1	NA	3	1	342.56	4.82	41.06	81.8	0	81.22	91.0694
87	C61	2021-11-29	59	30.49	0	28	28	4.44	3	4	3+4=7	0	64	1	1	0	pT2	0	3	NA	3	0	421.28	8.54	46.99	80.38	0	98.5111	87.9198
88	C61	2021-12-20	60	21.35	1	6	25	1.787	3	4	3+4=7	0	23	1	1	1	pT2	0	3	NA	1	0	264.52	8.77	51.54	79.66	6.48509	92.2811	83.7795

## Sheet: NOTES
ICD - International Statistical Classification of Diseases and Related Health Problems
BMI - Body Mass Index
PSA - Prostate-specific antigen
Pn - perineural invasion
LI - perilymphatic invasion
PDGFRb - Platelet-derived growth factor receptor beta
FAP - Fibroblast activation protein
POST - periostin
NA - not available
